# Supplementary material for: Preferential regulation of miRNA targets by environmental chemicals in the human genome
Source: BMC Genomics. 2011 May 18;12:244. doi: 10.1186/1471-2164-12-244 (PMC3118786; doi:10.1186/1471-2164-12-244)
Supplement: Additional file 9 — Table S5: The 14 topological modules with their miRNAs and ECs. The number in the bracket indicates the number of miRNAs associated with the corresponding disease categories. [file 1471-2164-12-244-S9.XLSX]

## Sheet: Sheet1
Modules	The number of nodes	Intra-module interactions	Inter-module interactions	Nodes		miRNA associated disease
				Environmental chemicals	miRNAs
I	116	227	200	C006632,C014026,C014347,C017947,C023844,C027576,C030110,C037219,C039961,C052498,C060327,C065250,C066515,C066851,C067311,C074153,C084904,C090937,C108123,C118739,C120275,C121565,C402665,C403900,C412373,C439285,C472511,C482205,C484327,C492909,C514580,D001205,D001374,D002087,D002104,D002110,D002166,D002330,D002939,D003010,D003561,D003609,D003687,D004317,D005047,D005472,D005473,D006632,D006861,D008345…	hsa-let-7d,hsa-let-7i,hsa-miR-106b,hsa-miR-1228,hsa-miR-1247,hsa-miR-1255a,hsa-miR-1259,hsa-miR-1261,hsa-miR-1291,hsa-miR-1307,hsa-miR-1308,hsa-miR-130b,hsa-miR-132,hsa-miR-133b,hsa-miR-149,hsa-miR-150,hsa-miR-154,hsa-miR-1825,hsa-miR-202,hsa-miR-205,hsa-miR-219-2-3p,hsa-miR-22,hsa-miR-221,hsa-miR-29b,hsa-miR-302e,hsa-miR-328,hsa-miR-34c-5p,hsa-miR-370,hsa-miR-383,hsa-miR-450b-3p,hsa-miR-500,hsa-…	Breast Neoplasms(10);Lung Neoplasms(8); Lupus Vulgaris(7); Melanoma(6); Prostatic Neoplasms(6); Stomach Neoplasms(6); Colonic Neoplasms(5); Head and Neck Neoplasms(5); Muscular Disorders, Atrophic(5); Neoplasms(5); Pancreatic Neoplasms(5); Leukemia, Lymphocytic, Chronic, B-Cell(4); Ovarian Neoplasms(4); Adrenocortical Carcinoma(3); Carcinoma, Non-Small-Cell Lung(3); Leukemia, Myeloid, Acute(3); L…
II	94	194	90	C002979,C004742,C007350,C011890,C012589,C016340,C016601,C023888,C024352,C025463,C031927,C066075,C070081,C076852,C086511,C439584,C469298,C471843,C496751,D000432,D000677,D001151,D001388,D002699,D003520,D003633,D003907,D004128,D004365,D004726,D004958,D004970,D010457,D011374,D013629,D014801,D016572,D018021,D019259,D019821,D020122,D020849	hsa-miR-100,hsa-miR-122,hsa-miR-1231,hsa-miR-126,hsa-miR-1264,hsa-miR-1279,hsa-miR-1283,hsa-miR-1305,hsa-miR-137,hsa-miR-145,hsa-miR-146b-3p,hsa-miR-148a,hsa-miR-181d,hsa-miR-18a,hsa-miR-190,hsa-miR-203,hsa-miR-204,hsa-miR-219-5p,hsa-miR-26a,hsa-miR-299-5p,hsa-miR-301b,hsa-miR-320a,hsa-miR-335,hsa-miR-337-3p,hsa-miR-381,hsa-miR-410,hsa-miR-512-3p,hsa-miR-514,hsa-miR-520a-5p,hsa-miR-548b-3p,hsa-mi…	Adrenocortical Carcinoma(8); Muscular Disorders, Atrophic(8); Lung Neoplasms(7); Ovarian Neoplasms(7); Breast Neoplasms(5); Carcinoma, Hepatocellular(5); Endometriosis(4); Adenocarcinoma(3); Autistic Disorder(3); Colonic Neoplasms(3); Colorectal Neoplasms(3); Head and Neck Neoplasms(3); Leukemia, Myeloid, Acute(3); Lupus Vulgaris(3); Neoplasms(3); Salivary Gland Neoplasms(3); Lymphoma(2); Melanom…
III	92	159	164	C002202,C004532,C006552,C006680,C007610,C007845,C012655,C016517,C019248,C025299,C026105,C029728,C040115,C041819,C045651,C050229,C053079,C058305,C059041,C059514,C063509,C077990,C080955,C085746,C095591,C097613,C105934,C115354,C408604,C416282,C417521,C443641,C446520,C457499,C472777,C477819,C516024,D000082,D000111,D000171,D002083,D002392,D002945,D003033,D003513,D005419,D006427,D007052,D007455,D009240…	hsa-let-7a,hsa-let-7g,hsa-miR-10b,hsa-miR-1205,hsa-miR-1207-5p,hsa-miR-1258,hsa-miR-1265,hsa-miR-1271,hsa-miR-1278,hsa-miR-133a,hsa-miR-143,hsa-miR-144,hsa-miR-1827,hsa-miR-23b,hsa-miR-25,hsa-miR-548d-3p,hsa-miR-548f,hsa-miR-548m,hsa-miR-554,hsa-miR-556-3p,hsa-miR-558,hsa-miR-576-3p,hsa-miR-7,hsa-miR-744,hsa-miR-921	Breast Neoplasms(6); Adrenocortical Carcinoma(5); Neoplasms(5); Heart Failure(4); Melanoma(4); Colonic Neoplasms(3); Head and Neck Neoplasms(3); Lung Neoplasms(3); Ovarian Neoplasms(3); Pancreatic Neoplasms(3); Salivary Gland Neoplasms(3); ACTH-Secreting Pituitary Adenoma(2); Autistic Disorder(2); Carcinoma, Non-Small-Cell Lung(2); Cardiomyopathy, Hypertrophic(2); Digestive System Neoplasms(2); L…
IV	82	102	82	C004648,C007262,C020972,C023635,C031721,C034534,C054649,C057416,C060506,C063261,C065179,C067431,C067713,C074279,C093642,C093973,C095105,C099555,C103436,C103505,C107135,C109799,C116926,C417207,C419708,C423917,C430898,C472791,C477330,C477941,C490728,C497103,C498475,D000001,D000119,D001554,D001599,D001728,D003300,D003676,D005492,D005978,D006918,D007464,D008070,D009496,D009538,D010126,D010936,D012402…	hsa-miR-1201,hsa-miR-1226,hsa-miR-124,hsa-miR-1253,hsa-miR-15a,hsa-miR-17,hsa-miR-192,hsa-miR-302a,hsa-miR-361-3p,hsa-miR-376a,hsa-miR-377,hsa-miR-493,hsa-miR-495,hsa-miR-505,hsa-miR-520f,hsa-miR-552,hsa-miR-571,hsa-miR-572,hsa-miR-576-5p,hsa-miR-582-5p,hsa-miR-601,hsa-miR-610,hsa-miR-613,hsa-miR-614,hsa-miR-944	Heart Failure(3); Adrenocortical Carcinoma(3); Breast Neoplasms(3); Lung Neoplasms(3); Azoospermia(2); Colonic Neoplasms(2); Leukemia, B-Cell(2); Lymphoma(2); Lymphoma, B-Cell(2); Medulloblastoma(2); Melanoma(2); Ovarian Neoplasms(2); Prostatic Neoplasms(2); Salivary Gland Neoplasms(2); ACTH-Secreting Pituitary Adenoma(1); Alzheimer Disease(1); Autistic Disorder(1); Carcinoma, Hepatocellular(1); …
V	77	97	94	C025462,C034192,C034613,C040937,C051890,C055162,C056068,C057693,C057823,C068073,C089730,C095512,C101044,C103303,C107773,C115461,C118258,C487689,C507164,D000079,D001104,D001564,D002193,D004051,D004121,D004391,D005947,D006830,D007099,D009151,D011084,D012176,D014107,D014635,D016718,D017638,D019800	hsa-let-7c,hsa-let-7e,hsa-miR-101,hsa-miR-1178,hsa-miR-1180,hsa-miR-1206,hsa-miR-1270,hsa-miR-1280,hsa-miR-1285,hsa-miR-135a,hsa-miR-182,hsa-miR-184,hsa-miR-188-5p,hsa-miR-193a-5p,hsa-miR-197,hsa-miR-199a-3p,hsa-miR-200b,hsa-miR-206,hsa-miR-211,hsa-miR-212,hsa-miR-219-1-3p,hsa-miR-220c,hsa-miR-27a,hsa-miR-301a,hsa-miR-330-3p,hsa-miR-33a,hsa-miR-432,hsa-miR-489,hsa-miR-494,hsa-miR-498,hsa-miR-512-…	Heart Failure(16); Lung Neoplasms(8); Melanoma(6); Neoplasms(6); Colonic Neoplasms(5); Lupus Vulgaris(5); Adrenocortical Carcinoma(4); Breast Neoplasms(4); Carcinoma, Hepatocellular(4); Muscular Disorders, Atrophic(4); Ovarian Neoplasms(4); Pancreatic Neoplasms(4); Autistic Disorder(3); Prostatic Neoplasms(3); Waldenstrom Macroglobulinemia(3); Carcinoma, Non-Small-Cell Lung(2); Digestive System N…
VI	74	98	71	C002055,C004541,C004999,C010327,C015854,C017557,C021751,C034028,C048460,C050414,C053541,C063002,C075773,C095104,C105686,C106014,C442659,C482884,C484027,C496197,D000431,D002211,D003022,D003375,D004642,D004997,D010634,D013196,D015735,D015741,D017373,D018038,D024505	hsa-miR-1224-3p,hsa-miR-1227,hsa-miR-1237,hsa-miR-1245,hsa-miR-1257,hsa-miR-1297,hsa-miR-1300,hsa-miR-130a,hsa-miR-140-3p,hsa-miR-148b,hsa-miR-15b,hsa-miR-181c,hsa-miR-183,hsa-miR-298,hsa-miR-325,hsa-miR-337-5p,hsa-miR-346,hsa-miR-34c-3p,hsa-miR-362-3p,hsa-miR-376b,hsa-miR-411,hsa-miR-449a,hsa-miR-454,hsa-miR-492,hsa-miR-504,hsa-miR-506,hsa-miR-509-3-5p,hsa-miR-511,hsa-miR-513a-3p,hsa-miR-515-5p,…	Adrenocortical Carcinoma(4); Autistic Disorder(4); Heart Failure(4); Lung Neoplasms(4); Leukemia(3); Lupus Vulgaris(3); Muscular Disorders, Atrophic(3); Salivary Gland Neoplasms(3); Adenocarcinoma(2); Neoplasms(2); Stomach Neoplasms(2); Asthma(1); Breast Neoplasms(1); Colorectal Neoplasms(1); Endometriosis(1); Glioma(1); Hepatitis C, Chronic(1); Leukemia, Lymphocytic, Chronic, B-Cell(1); Leukemia…
VII	69	109	102	C001277,C013598,C015329,C017185,C017461,C023617,C031477,C038864,C047948,C049639,C054919,C056507,C078903,C088658,C104586,C107676,C111237,C400082,C403304,C404397,C422648,C423915,C479128,C480030,C497101,C501280,C506002,D000965,D000966,D002038,D002794,D003474,D003632,D004137,D004144,D004966,D004996,D006588,D006843,D008464,D012721,D013792,D015215,D016912,D017255,D020123,D047630	hsa-let-7b,hsa-miR-1179,hsa-miR-1183,hsa-miR-1243,hsa-miR-1304,hsa-miR-1324,hsa-miR-140-5p,hsa-miR-181a,hsa-miR-1826,hsa-miR-196a,hsa-miR-30b,hsa-miR-365,hsa-miR-367,hsa-miR-384,hsa-miR-503,hsa-miR-520a-3p,hsa-miR-520g,hsa-miR-522,hsa-miR-548n,hsa-miR-595,hsa-miR-629,hsa-miR-646	Heart Failure(4); Lung Neoplasms(4); Breast Neoplasms(3); Melanoma(3); Ovarian Neoplasms(3); Adrenocortical Carcinoma(2); Head and Neck Neoplasms(2); Hepatitis C(2); Lupus Vulgaris(2); Pancreatic Neoplasms(2); Autistic Disorder(1); Barrett Esophagus(1); Carcinoma, Non-Small-Cell Lung(1); Colonic Neoplasms(1); Digestive System Neoplasms(1); Endometriosis(1); Glioma(1); Hepatitis B(1); Leukemia(1);…
VIII	68	112	83	C002669,C004984,C008493,C009687,C010953,C014036,C016837,C018021,C025160,C032881,C044387,C055494,C072553,C085911,C097240,C109238,C116890,C477361,C494622,D002784,D002857,D004229,D004610,D007213,D007501,D009288,D009532,D009569,D009599,D009840,D010100,D010269,D011192,D011794,D013853,D014284,D014638,D019284,D019772,D034261	hsa-miR-1,hsa-miR-1225-5p,hsa-miR-1244,hsa-miR-1299,hsa-miR-138,hsa-miR-141,hsa-miR-151-3p,hsa-miR-152,hsa-miR-199a-5p,hsa-miR-20a,hsa-miR-28-3p,hsa-miR-30d,hsa-miR-338-5p,hsa-miR-409-3p,hsa-miR-516a-3p,hsa-miR-519a,hsa-miR-568,hsa-miR-569,hsa-miR-584,hsa-miR-597,hsa-miR-618,hsa-miR-633,hsa-miR-641,hsa-miR-668,hsa-miR-770-5p,hsa-miR-875-3p,hsa-miR-922,hsa-miR-940	Breast Neoplasms(8); Ovarian Neoplasms(7); Melanoma(6); Lung Neoplasms(4); Neoplasms(4); Carcinoma, Hepatocellular(3); Endometriosis(3); Hepatitis C(3); Muscular Disorders, Atrophic(3); Adrenocortical Carcinoma(2); Cardiomyopathy, Hypertrophic(2); Colonic Neoplasms(2); Heart Failure(2); Hepatitis C, Chronic(2); Lupus Vulgaris(2); Pancreatic Neoplasms(2); Prostatic Neoplasms(2); Stomach Neoplasms(…
IX	57	62	46	C006780,C008461,C009277,C016104,C022838,C029938,C047426,C084656,C108373,C410733,C459604,C467566,D002259,D004040,D005576,D008769,D009588,D010758,D011078,D012643,D014810,D019207	hsa-miR-10a,hsa-miR-1182,hsa-miR-1251,hsa-miR-139-3p,hsa-miR-147b,hsa-miR-155,hsa-miR-191,hsa-miR-194,hsa-miR-19a,hsa-miR-208a,hsa-miR-224,hsa-miR-28-5p,hsa-miR-339-5p,hsa-miR-340,hsa-miR-374b,hsa-miR-376c,hsa-miR-425,hsa-miR-497,hsa-miR-499-5p,hsa-miR-513b,hsa-miR-513c,hsa-miR-520d-5p,hsa-miR-524-3p,hsa-miR-525-5p,hsa-miR-532-3p,hsa-miR-548a-5p,hsa-miR-548o,hsa-miR-553,hsa-miR-563,hsa-miR-567,hs…	Breast Neoplasms(6); Adrenocortical Carcinoma(5); Stomach Neoplasms(5); Lung Neoplasms(4); Melanoma(4); Muscular Disorders, Atrophic(4); Ovarian Neoplasms(4); Carcinoma, Hepatocellular(3); Colonic Neoplasms(3); Hepatitis C, Chronic(3); Neoplasms(3); Adenocarcinoma(2); Azoospermia(2); Carcinoma, Renal Cell(2); Head and Neck Neoplasms(2); Hodgkin Disease(2); Leukemia, B-Cell(2); Lymphoma, B-Cell(2)…
X	51	60	45	C001478,C016766,C022921,C023035,C030371,C041517,C054852,C056516,C061133,C070515,C086566,C090046,C108606,C113580,D000841,D002117,D002706,D004054,D004967,D006533,D008748,D010672,D011285,D012293,D013605,D013749,D013849,D037742	hsa-miR-1200,hsa-miR-125b,hsa-miR-1260,hsa-miR-1284,hsa-miR-1294,hsa-miR-147,hsa-miR-23a,hsa-miR-323-3p,hsa-miR-324-3p,hsa-miR-338-3p,hsa-miR-371-5p,hsa-miR-375,hsa-miR-483-3p,hsa-miR-507,hsa-miR-510,hsa-miR-519d,hsa-miR-539,hsa-miR-570,hsa-miR-612,hsa-miR-617,hsa-miR-644,hsa-miR-671-5p,hsa-miR-936	Breast Neoplasms(3); Lupus Vulgaris(3); Adrenocortical Carcinoma(2); Autistic Disorder(2); Leukemia, Myeloid, Acute(2); Ovarian Neoplasms(2); Azoospermia(1); Burkitt Lymphoma(1); Carcinoma, Hepatocellular(1); Cardiomyopathy, Hypertrophic(1); Dermatitis, Atopic(1); Endometriosis(1); Heart Failure(1); Leukemia, B-Cell(1); Lung Neoplasms(1); Medulloblastoma(1); Melanoma(1); Neurodegenerative Disease…
XI	36	35	22	C007997,C013038,C024746,C065180,D001194,D001241,D001280,D005480,D005944,D007529,D013804,D019287,D019308	hsa-miR-1276,hsa-miR-1293,hsa-miR-1323,hsa-miR-21,hsa-miR-216b,hsa-miR-222,hsa-miR-223,hsa-miR-24,hsa-miR-26b,hsa-miR-299-3p,hsa-miR-300,hsa-miR-302f,hsa-miR-324-5p,hsa-miR-371-3p,hsa-miR-379,hsa-miR-380,hsa-miR-429,hsa-miR-484,hsa-miR-548e,hsa-miR-574-5p,hsa-miR-648,hsa-miR-760,hsa-miR-96	Heart Failure(5); Muscular Disorders, Atrophic(5); Lung Neoplasms(4); Pancreatic Neoplasms(4); Stomach Neoplasms(4); Breast Neoplasms(3); Carcinoma, Hepatocellular(3); Colonic Neoplasms(3); Hodgkin Disease(3); Lupus Vulgaris(3); Ovarian Neoplasms(3); Polycythemia Vera(3); Prostatic Neoplasms(3); Adenocarcinoma(2); Adrenocortical Carcinoma(2); Autistic Disorder(2); Brain Neoplasms(2); Cardiomyopat…
XII	31	32	26	C015001,C031278,C112765,C423222,C432165,C451735,C475919,D008628,D009637,D013739,D019377,D020111	hsa-let-7f,hsa-miR-1274a,hsa-miR-142-3p,hsa-miR-142-5p,hsa-miR-193b,hsa-miR-198,hsa-miR-297,hsa-miR-526b,hsa-miR-544,hsa-miR-579,hsa-miR-588,hsa-miR-600,hsa-miR-605,hsa-miR-628-3p,hsa-miR-640,hsa-miR-664,hsa-miR-665,hsa-miR-892b,hsa-miR-924	Head and Neck Neoplasms(8); Heart Failure(3); Lung Neoplasms(3); Lupus Vulgaris(3); Acquired Immunodeficiency Syndrome(1); Adenocarcinoma(1); Autistic Disorder(1); Breast Neoplasms(1); Carcinoma, Hepatocellular(1); Carcinoma, Non-Small-Cell Lung(1); Colonic Neoplasms(1); Digestive System Neoplasms(1); Endometriosis(1); Leukemia, B-Cell(1); Lymphoma, Primary Effusion(1); Melanoma(1); Neoplasms(1);…
XIII	5	5	1	C005460,D014501	hsa-miR-16,hsa-miR-582-3p,hsa-miR-657	ACTH-Secreting Pituitary Adenoma(1); Adrenocortical Carcinoma(1); Carcinoma, Renal Cell(1); Heart Failure(1); Hodgkin Disease(1); Leukemia, B-Cell(1); Leukemia, Lymphocytic, Chronic, B-Cell(1); Lupus Vulgaris(1); Lymphoma(1); Lymphoma, Mantle-Cell(1); Multiple Myeloma(1); Neoplasms(1); Ovarian Neoplasms(1); Pituitary Neoplasms(1); Polycythemia Vera(1); Prostatic Neoplasms(1); Uterine Cervical Neo…
XIV	5	4	2	C016527,D000241,D000452	hsa-miR-29a,hsa-miR-518a-5p	Acquired Immunodeficiency Syndrome(1); Alzheimer Disease(1); Breast Neoplasms(1); Heart Failure(1); Leukemia, Lymphocytic, Chronic, B-Cell(1); Lung Neoplasms(1); Lymphoma, B-Cell(1); Neoplasms(1); Ovarian Neoplasms(1); Precursor Cell Lymphoblastic Leukemia-Lymphoma(1); Schizophrenia(1);

## Sheet: Sheet3
miRNAs	miRNA associated disease	miRNAs	miRNA associated disease	miRNAs	miRNA associated disease	miRNAs	miRNA associated disease	miRNAs	miRNA associated disease	miRNAs	miRNA associated disease	miRNAs	miRNA associated disease	miRNAs	miRNA associated disease	miRNAs	miRNA associated disease	miRNAs	miRNA associated disease	miRNAs	miRNA associated disease	miRNAs	miRNA associated disease	miRNAs	miRNA associated disease	miRNAs	miRNA associated disease	miRNAs	miRNA associated disease	miRNAs	miRNA associated disease	miRNAs	miRNA associated disease	miRNAs	miRNA associated disease	miRNAs	miRNA associated disease	miRNAs	miRNA associated disease	miRNAs	miRNA associated disease	miRNAs	miRNA associated disease	miRNAs	miRNA associated disease	miRNAs	miRNA associated disease	miRNAs	miRNA associated disease
[truncated: 5,000 more columns]
